# Supplementary material for: Case report: marfan syndrome (MFS) mimicking cutaneous vasculitis
Source: Front Pediatr. 2023 Jun 15;11:1205255. doi: 10.3389/fped.2023.1205255 (PMC10308279; doi:10.3389/fped.2023.1205255)
Supplement: Supplementary Table S1 — Full list of genes included in in-house targeted gene panel. [file Table1.xlsx]

## Sheet: Targeted gene panel
Gene ID	Gene name	Transcript
ACP5	Acid phosphatase-5/tartrate-resistant phosphatase	NM_001111034
ACTA2	Actin alpha 2	NM_001613
ADA2	Cat eye syndrome chromosome region 1/Adenosine deaminase 2	NM_001282225
ADAM17	ADAM Metallopeptidase Domain 17	NM_003183
ADAR	Adenosine deaminase acting on RNA	NM_001111
AICDA	Activation-induced cytidine deaminase	NM_020661
AIRE	Autoimmune Regulator	NM_000383
AP1S3	Adaptor Related Protein Complex 1 Sigma 3 Subunit	NM_001039569
AP3B1	Adaptor Related Protein Complex 3 Beta 1 Subunit	NM_003664
APOA1	Apolipoprotein A1	NM_000039
APOA2	Apolipoprotein A2	NM_001643
APOA4	Apolipoprotein A4	NM_000482
APOC2	Apolipoprotein C2	NM_000483
APOC3	Apolipoprotein C3	NM_000040
APOE	Apolipoprotein E	NM_000041
APP	Amyloid Beta Precursor Protein	NM_000484
B2M	Beta-2-Microglobulin	NM_004048
BLOC1S6	Biogenesis Of Lysosomal Organelles Complex 1 Subunit 6 (BLOC1S6)	NM_012388
BMPR2	Bone morphogenetic protein type II receptor	NM_001204
BTK	Bruton's tyrosine kinase	NM_000061
C1QA	Complement C1q A Chain	NM_015991
C1QB	Complement C1q B Chain	NM_000491
C1QC	Complement C1q C Chain	NM_172369
C1R	Complement C1r	NM_001733
C2	Complement C2	NM_000063
C3	Complement C3	NM_000064
C5	Complement C5	NM_001735
C6	Complement C6	NM_000065
C7	Complement C7	NM_000587
C8A	Complement C8 Alpha Chain	NM_000562
C8B	Complement C8 Beta Chain	NM_000066
C9	Complement C9	NM_001737
CARD14	Caspase Recruitment Domain Family Member 14	NM_024110
CASP10	Caspase 10	NM_032977
CASP8	Caspase 8	NM_033355
CBL	Cbl Proto-Oncogene, E3 Ubiquitin Protein Ligase	NM_005188
CBS	Cystathionine beta synthase	NM_000071
CD40LG	CD40 antigen ligand	NM_000074
CD70	Tumor Necrosis Factor Ligand Superfamily Member 7	NM_001252
CFH	Complement factor H	NM_000186
CFHR5	Complement factor H-related protein 5	NM_030787
CFI	Complement factor 1	NM_000204
CFP	Complement Factor Properdin	NM_002621
COL3A1	Collagen Type III Alpha 1 Chain	NM_000090
COL4A1	Collagen Type IV Alpha 1 Chain	NM_001845
COL5A1	Collagen Type V Alpha 1 Chain	NM_000093
COL5A2	Collagen Type V Alpha 2 Chain	NM_000393
COL7A1	Collagen Type VII Alpha 1 Chain	NM_000094
COPA	Coatomer subunit alpha	NM_001098398 NM_004371
CORO1A	Coronin, actin binding protein, 1A	NM_007074
CPT2	Carnitine palmitoyltransferase 2	NM_000098
CST3	Cystatin C3	NM_000099
CTC1	CTS telomere maintenance complex component 1	NM_025099
CTPS1	Cytidine 5′ triphosphate synthase 1	NM_001905
CYBA	Cytochrome b alpha chain	NM_000101
CYBB	Cytochrome b beta chainp91-phox	NM_000397
DCLRE1C	DNA cross-link repair 1c	NM_001033855
DNASE1	Deoxyribonuclease 1	NM_005223
DNASE1L3	Deoxyribonuclease I-like 3	NM_004944
DNASE2	deoxyribonuclease II, lysosomal	NM_001375
DOCK8	Dedicator of cytokinesis 8	NM_203447
EFEMP2	EGF-containing fibulin-like extracellular matrix protein 2; also referred to as Fibulin 4; FBLN4	NM_016938
ELANE	Elastase, neutrophil-expressed	NM_001972
ELN	Elastin	NM_001278939
FAS	Tumour necrosis factor receptor superfamily member 6	NM_000043
FASLG	Tumor necrosis factor ligand superfamily member 6 (FAS ligand)	NM_000639
FBN1	Fibrillin 1	NM_000138
FBN2	Fibrillin 2	NM_001999
FERMT1	Ferritin family member 1	NM_017671
FGA	Fibrinogen Alpha Chain	NM_000508
FLNA	Filamin A	NM_001456
FOXE3	Forkhead Box E3	NM_012186
FOXP3	Forkhead box P3	NM_014009
G6PC3	Glucose-6-phosphatase 3	NM_138387
GATA2	GATA-binding protein 2	NM_032638 NM_001145661
GLA	Alpha-galactosidase A	NM_000169
GSN	Gelsolin	NM_001127662
GUCY1A1	Guanylate Cyclase 1 Soluble Subunit Alpha 1	NM_000856
GUCY2C	Guanylate cyclase 2C	NM_004963
HFE	hemochromatosis	NM_000410
HPS1	Hermansky-Pudlak syndrome type 1	NM_000195
HPS4	Hermansky-Pudlak syndrome type 4	NM_022081
HPS6	Hermansky-Pudlak syndrome type 6	NM_024747
HTR1A	5-Hydroxytryptamine Receptor 1A	NM_000524
HTRA1	HtrA serine peptidase-1 gene	NM_002775
ICOS	Inducible T-cell co-stimulator	NM_012092
IFIH1	Interferon-induced helicase C domain-containing protein 1	NM_022168
IFNGR1	Interferon gamma receptor 1	NM_000416
IFNGR2	Interferon gamma receptor 2 (interferon gamma transducer 1)	NM_005534
IKBKG	IKK-gamma	NM_003639
IL10	Interleukin 10	NM_000572
IL10RA	Interleukin 10 receptor, alpha	NM_001558
IL10RB	Interleukin 10 receptor, beta	NM_000628
IL1RN	Interleukin 1 receptor antagonist	NM_173842
IL2RA	Interleukin 2 receptor, alpha chain	NM_000417
IL31RA	Interleukin 31 Receptor A	NM_139017
IL36RN	Interleukin 36 receptor antagonist	NM_173170
IRF8	Interferon Regulatory Factor 8	NM_002163
ISG15	ISG15 Ubiquitin-Like Modifier	NM_005101
ITGB2	Beta-2 integrin chain	NM_000211
LACC1	Laccase domain containing 1	NM_001128303
LMNA	Laminin A	NM_170707
LOX	Lysyl Oxidase	NM_001178102 NM_001317073 NM_002317
LPIN2	Lipin 2	NM_014646
LRBA	Lipopolysaccharide-responsive and beige-like anchor brotein	NM_001199282
LYN	Tyrosine-Protein Kinase	NM_002350
LYST	Lysosomal trafficking regulator	NM_000081
LYZ	Lysozyme	NM_000239
MAGT1	Magnesium Transporter 1	NM_032121
MASP2	Mannose-binding lectin serine protease 2	NM_006610
MAT2A	Methionine Adenosyltransferase 2A	NM_005911
MBL2	Mannose-binding lectin	NM_000242
MEFV	MEditerranean FeVer	NM_000243
MFAP5	Microfibrillar Associated Protein 5	NM_003480
MVK	Mevalonate Kinase	NM_000431
MYD88	Myeloid Differentiation Primary Response 88	NM_001172569 NM_002468
MYH11	Myosin, Heavy Chain 11, Smooth Muscle	NM_001040113
MYLK	Myosin Light Chain Kinase	NM_053025
NCF2	Neutrophil cytosol factor 2	NM_000433
NCF4	Neutrophil cytosol factor 4	NM_000631
NF1	Neurofibromin 1	NM_000267
NLRC4	NLR Family CARD Domain Containing 4	NM_021209
NLRP1	NLR Family Pyrin Domain Containing 1	NM_033004
NLRP12	NLR Family Pyrin Domain Containing 12	NM_144687
NLRP3	NLR Family Pyrin Domain Containing 3	NM_001243133
NLRP6	NLR Family Pyrin Domain Containing 6	NM_138329
NLRP7	NLR Family Pyrin Domain Containing 7	NM_001127255
NOD2	Nucleotide-binding oligomerization domain 2	NM_022162
NOTCH1	Notch 1	NM_017617
NOTCH3	Notch 3	NM_000435
NRAS	Neuroblastoma ras	NM_002524
OSMR	Oncostatin M Receptor	NM_001323505 NM_001323506 NM_003999
OTULIN	OUT deubiquitinase with linear linkage specificity	NM_138348
PIK3CD	Phosphatidylinositol-4,5-bisphosphate 3-kinase, catalytic subunit delta	NM_005026
PIK3R1	Phosphatidylinositol 3-kinase regulatory subunit alpha	NM_181504
PLCG2	Phospholipase C, Gamma-2	NM_002661
PLOD1	Procollagen-lysine, 2-oxoglutarate 5-dioxygenase 1	NM_001316320
POMP	Proteasome maturation protein	NM_015932
PRF1	Perforin	NM_005041
PRG4	Proteoglycan 4	NM_005807
PRKCD	Protein Kinase C, Delta	NM_006254
PRKG1	Protein kinase, cGMP-dependent, type I	NM_001098512
PSMA3	Proteasome Subunit Alpha 3	NM_002788
PSMB4	Proteasome Subunit Beta 4	NM_002796
PSMB8	Proteasome Subunit Beta 8	NM_148919
PSMB9	Proteasome Subunit Beta 9	NM_002800
PSTPIP1	Proline-Serine-Threonine Phosphatase Interacting Protein 1	NM_003978
PTEN	Phosphatase and tensin homolog	NM_000314 NM_001304717
PYCARD	PYD and CARD domain containing	NM_013258
RAB27A	RAB27A, Member RAS Oncogene Family	NM_004580
RAG1	Recombinant activating gene 1	NM_000448
RANBP2	RAN Binding Protein 2	NM_006267
RASGRP1	RAS Guanyl Releasing Protein 1	NM_001128602 NM_005739
RBCK1	RANBP2-Type And C3HC4-Type Zinc Finger Containing 1	NM_031229
RET	Ret Proto-Oncogene	NM_020975
RHOD	Ras Homolog Family Member D	NM_014578
RNASEH2A	Ribonuclease H2 subunit A	NM_006397
RNASEH2B	Ribonuclease H2 subunit B	NM_024570
RNASEH2C	Ribonuclease H2 subunit C	NM_032193
RNF213	Ring Finger Protein 213	NM_001256071
SAMHD1	SAM-domain and HD-containing protein 1	NM_015474
SCN9A	Sodium channel, voltage-gated, type IX, alpha subunit	NM_002977
SERPING1	Serpin Peptidase Inhibitor, Clade G (C1 Inhibitor), Member 1	NM_000062
SH2D1A	SH2-domain protein 1a (Slam-associated protein)	NM_002351
SH3BP2	SH3-domain binding protein 2	NM_003023
SKI	v-ski avian sarcoma viral oncogene homolog	NM_003036
SKIV2L	Superkiller viralicidic activity 2-like	NM_006929
SLC29A3	Solute carrier family 29 (nucleoside transporter), member 3	NM_018344
SLC2A10	Solute carrier family 2 (facilitated glucose transporter), member 10	NM_030777
SLC37A4	Solute carrier family 37 (glucose-6-phosphate transporter), member 4	NM_001467
SLC7A7	Solute Carrier Family 7 Member 7	NM_001126106
SMAD2	SMAD Family Member 2	NM_005901
SMAD3	SMAD family member 3	NM_005902
SMAD4	SMAD family member 4	NM_005359
SNORD118	Small Nucleolar RNA, C/D Box 118	NR_033294
STK4	Serine/Threonine Kinase 4	NM_006282
STX11	Syntaxin 11	NM_003764
STXBP2	Syntaxin binding protein 2	NM_006949
TGFB2	transforming growth factor, beta 2	NM_001135599
TGFB3	Transforming growth factor, beta-3	NM_003239
TGFBI	Transforming Growth Factor Beta Induced	NM_000358
TGFBR1	Transforming growth factor-beta receptor, type 1	NM_004612
TGFBR2	Transforming growth factor-beta receptor, type 2	NM_001024847
TMEM173	Transmembrane protein 173	NM_198282
TNFAIP3	TNF Alpha Induced Protein 3	NM_001270507
TNFRSF11A	TNF Receptor Superfamily Member 11a	NM_003839
TNFRSF1A	TNF Receptor Superfamily Member 1A	NM_001065
TRAP1	TNF Receptor Associated Protein 1	NM_016292
TREX1	Three prime repair exonuclease 1	NM_016381
TRIM28	Tripartite Motif Containing 28	NM_005762
TRNT1	tRNA nucleotidyl transferase, CCA-adding, 1	NM_182916
TTC37	Tetratricopeptide repeat domain 37	NM_014639
TTR	Transthyretin	NM_000371
UNC13D	Unc-13 Homolog D	NM_199242
USB1	U6 SnRNA Biogenesis Phosphodiesterase 1	NM_024598
USP18	Ubiquitin-specific protease 18	NM_017414
VPS13B	Vacuolar protein sorting 13 homolog B (yeast)	NM_017890
WAS	Wiskott-Aldrich syndrome	NM_000377
WDR1	WD Repeat containing 1/Actin-interacting protein 1	NM_005112
XIAP	X-linked inhibitor of apoptosis	NM_001167
YY1AP1	YY1 Associated Protein 1	NM_001198906 NM_139118
ARPC1B	Actin Related Protein 2/3 Complex Subunit 1B	NM_005720
CFB	Complement Factor B	NM_001710
CFD	Complement Factor D	NM_001928
CTLA4	Cytotoxic T-Lymphocyte Associated Protein 4	NM_005214
DYSF	Dysferlin	NM_001130987
FBLIM1	Filamin binding lim protein 1	NM_017556
NFKB1	Nuclear Factor Kappa B Subunit 1	NM_003998
RAG2	Recombination Activating 2	NM_000536
RNF31	Ring Finger Protein 31	NM_017999
SAMD9L	Sterile alpha motif domain containing 9 like	NM_001303500
STAT3	Signal Transducer And Activator Of Transcription 3	NM_139276
TYK2	Tyrosine Kinase 2	NM_003331
ZAP70	Zeta Chain Of T Cell Receptor Associated Protein Kinase 70	NM_001079
